# Supplementary material for: Toxoplasma calcium-dependent protein kinases 3 mediates M1 macrophage polarization by targeting host Arginase-1
Source: Parasit Vectors. 2025 May 20;18:181. doi: 10.1186/s13071-025-06799-8 (PMC12090600; doi:10.1186/s13071-025-06799-8)
Supplement: Supplementary file 1 — Supplementary material 1. [file 13071_2025_6799_MOESM1_ESM.xlsx]

## Sheet: Sheet1
列1	列2	列3
Table 1: The primers used for qRT-PCR.
Primers	Forward primer (5′–3′)	Reverse primer (5′–3′)
TgSAG1	GTGCCACGCTAACGATCAAG	TGGAAACGTGACTGGCTGTT
β-actin	AGCTTCTTTGCAGCTCCTTCGT	TACACGCTAGGCGTAAAGTTGG
